# Supplementary material for: A microarray whole-genome gene expression dataset in a rat model of inflammatory corneal angiogenesis
Source: Sci Data. 2016 Nov 22;3:160103. doi: 10.1038/sdata.2016.103 (PMC5119432; doi:10.1038/sdata.2016.103)
Supplement: Supplementary file 1 [file sdata2016103-isa1.zip]

Archive with 3 entries (3 files):
- i_Investigation.txt
- s_study_Lagali.txt
- a_assay_Lagali.txt
