# Supplementary material for: A microarray whole-genome gene expression dataset in a rat model of inflammatory corneal angiogenesis
Source: Sci Data. 2016 Nov 22;3:160103. doi: 10.1038/sdata.2016.103 (PMC5119432; doi:10.1038/sdata.2016.103)
Supplement: Supplementary file 1 [file sdata2016103-isa1.zip › i_Investigation.txt]

# Investigation File generated for Scientific Data with Investigation File Authoring Tool version 0.1.0 on 20/10/2016 - This metadata file is CC0
ONTOLOGY SOURCE REFERENCE
Term Source Name	PATO	UO	NCBITAXON	UBERON	OBI	ERO
Term Source File	http://data.bioontology.org/ontologies/PATO	http://data.bioontology.org/ontologies/UO	http://data.bioontology.org/ontologies/NCBITAXON	http://data.bioontology.org/ontologies/UBERON	http://data.bioontology.org/ontologies/OBI	http://data.bioontology.org/ontologies/ERO
Term Source Version	unknown	unknown	2016AA	releases/2014-06-15	2014-08-18	2013-08-02
Term Source Description	Phenotypic Quality Ontology	Units of Measurement Ontology	National Center for Biotechnology Information (NCBI) Organismal Classification	Uber Anatomy Ontology	Ontology for Biomedical Investigations	Eagle-I Research Resource Ontology
INVESTIGATION
Investigation Identifier
Investigation Title
Investigation Description
Investigation Submission Date
Investigation Public Release Date
INVESTIGATION PUBLICATIONS
Investigation PubMed ID
Investigation Publication DOI
Investigation Publication Author List
Investigation Publication Title
Investigation Publication Status
Investigation Publication Status Term Accession Number
Investigation Publication Status Term Source REF
INVESTIGATION CONTACTS
Investigation Person Last Name
Investigation Person Mid Initials
Investigation Person First Name
Investigation Person Address
Investigation Person Phone
Investigation Person Fax
Investigation Person Email
Investigation Person Affiliation
Investigation Person Roles
Investigation Person Roles Term Accession Number
Investigation Person Roles Term Source REF
STUDY
Study Identifier	10.1038/sdata.2016.103
Study Title	A microarray whole-genome gene expression dataset in a rat model of inflammatory corneal angiogenesis
Study Submission Date	08/07/2016
Study Public Release Date	22/11/2016
Study Description	http://www.nature.com/articles/sdata2016103#abstract
Study File Name	s_study_Lagali.txt
Comment[Subject Keywords]	//;//;///
Comment[Manuscript Licence]	CC BY-4.0
Comment[Experimental Metadata Licence]	CC0
Comment[Supplementary Information File Name]	
Comment[Supplementary Information File Type]	x-zip-compressed
Comment[Supplementary Information File URL]	http://www.nature.com/articles/sdata2016103#supplementary-information
Comment[Data Repository]	Gene Expression Omnibus
Comment[Data Record Accession]	GSE81418
Comment[Data Record URI]	http://www.ncbi.nlm.nih.gov/geo/query/acc.cgi?acc=GSE81418
STUDY DESIGN DESCRIPTORS
Study Design Type	parallel group design	intervention design	in vivo design
Study Design Type Term Accession Number	OBI:0500006	OBI:0000115	OBI:0001199
Study Design Type Term Source REF	OBI	OBI	OBI
STUDY PUBLICATIONS
Study PubMed ID	""
Study Publication DOI	doi:10.1038/srep32137
Study Publication Author List	""
Study Publication Title	""
Study Publication Status	published
Study Publication Status Term Accession Number	
Study Publication Status Term Source REF	
STUDY FACTORS
Study Factor Name	surgical intervention
Study Factor Type	surgery
Study Factor Type Term Accession Number	ERO:0000378
Study Factor Type Term Source REF	ERO
STUDY ASSAYS
Study Assay Measurement Type	transcription profiling assay
Study Assay Measurement Type Term Accession Number	OBI:0000424
Study Assay Measurement Type Term Source REF	OBI
Study Assay Technology Type	DNA microarray
Study Assay Technology Type Term Accession Number	OBI:0400148
Study Assay Technology Type Term Source REF	OBI
Study Assay Technology Platform	Rat Gene 2.0 ST microarrays, Affymetrix Inc
Study Assay File Name	a_assay_Lagali.txt
STUDY PROTOCOLS
Study Protocol Name	Study design and sample collection	RNA isolation, quantitation and quality verification	Microarray target preparation, hybridisation and data acquisition
Study Protocol Type	specimen collection process	nucleic acid isolation	microarray assay
Study Protocol Type Term Accession Number	OBI:0000659	ERO:0000508	OBI:0001985
Study Protocol Type Term Source REF	OBI	ERO	OBI
Study Protocol Description			
Study Protocol URI	""	""	""
Study Protocol Version			
Study Protocol Parameters Name	""	""	""
Study Protocol Parameters Name Term Accession Number	""	""	""
Study Protocol Parameters Name Term Source REF	""	""	""
Study Protocol Components Name	""	""	""
Study Protocol Components Type	""	""	""
Study Protocol Components Type Term Accession Number	""	""	""
Study Protocol Components Type Term Source REF	""	""	""
STUDY CONTACTS
Study Person Last Name	Mukwaya	Lindvall	Xeroudaki	Peebo	Ali	Lennikov	Jensen	Lagali
Study Person First Name	Anthony	Jessica M.	Maria	Beatrice	Zaheer	Anton	Lasse Dahl Ejby	Neil
Study Person Mid Initials								
Study Person Email	""	""	""	""	""	""	""	neil.lagali@liu.se
Study Person Phone								
Study Person Fax								
Study Person Address								
Study Person Affiliation	Department of Ophthalmology, Institute for Clinical and Experimental Medicine, Faculty of Health Sciences, Linkoping University, Linköping 58183, Sweden	National Bioinformatics Infrastructure Sweden (NBIS) Science for Life Laboratory, Department of Biochemistry and Biophysics, Stockholm University, Stockholm S-10691, Sweden	Department of Ophthalmology, Institute for Clinical and Experimental Medicine, Faculty of Health Sciences, Linkoping University, Linköping 58183, Sweden	Department of Ophthalmology, Institute for Clinical and Experimental Medicine, Faculty of Health Sciences, Linkoping University, Linköping 58183, Sweden	Department of Medical and Health Sciences, Division of Cardiovascular Medicine, Linköping University, Linköping 581 83, Sweden	Department of Ophthalmology, Institute for Clinical and Experimental Medicine, Faculty of Health Sciences, Linkoping University, Linköping 58183, Sweden	Department of Medical and Health Sciences, Division of Cardiovascular Medicine, Linköping University, Linköping 581 83, Sweden	Department of Ophthalmology, Institute for Clinical and Experimental Medicine, Faculty of Health Sciences, Linkoping University, Linköping 58183, Sweden
Study Person Roles								
Study Person Roles Term Accession Number								
Study Person Roles Term Source REF								
Comment[Study Person ORCID]								0000-0003-1079-4361
Comment[Funder]								
Comment[FundRef ID]								
Comment[Funder Term Source REF]								
Comment[Grant Identifier]								
