# Supplementary material for: A microarray whole-genome gene expression dataset in a rat model of inflammatory corneal angiogenesis
Source: Sci Data. 2016 Nov 22;3:160103. doi: 10.1038/sdata.2016.103 (PMC5119432; doi:10.1038/sdata.2016.103)
Supplement: Supplementary file 1 [file sdata2016103-isa1.zip › s_study_Lagali.txt]

Source Name	Characteristics[sex]	Term Source REF	Term Accession Number	Characteristics[age]	Unit	Term Source REF	Term Accession Number	Characteristics[organism]	Term Source REF	Term Accession Number	Characteristics[organism part]	Term Source REF	Term Accession Number	Protocol REF	Sample Name	Factor Value[surgical intervention]
Wistar rats	male	PATO	PATO:0000384	16	week	UO	UO:0000034	Rattus norvegicus	NCBITAXON	NCBITaxon:10116	cornea	UBERON	UBERON:0000964	Study design and sample collection	206	Control, non-sutured
Wistar rats	male	PATO	PATO:0000384	16	week	UO	UO:0000034	Rattus norvegicus	NCBITAXON	NCBITaxon:10116	cornea	UBERON	UBERON:0000964	Study design and sample collection	205b	Control, non-sutured
Wistar rats	male	PATO	PATO:0000384	16	week	UO	UO:0000034	Rattus norvegicus	NCBITAXON	NCBITaxon:10116	cornea	UBERON	UBERON:0000964	Study design and sample collection	272	Control, non-sutured
Wistar rats	male	PATO	PATO:0000384	16	week	UO	UO:0000034	Rattus norvegicus	NCBITAXON	NCBITaxon:10116	cornea	UBERON	UBERON:0000964	Study design and sample collection	273	Control, non-sutured
Wistar rats	male	PATO	PATO:0000384	16	week	UO	UO:0000034	Rattus norvegicus	NCBITAXON	NCBITaxon:10116	cornea	UBERON	UBERON:0000964	Study design and sample collection	204b	Sutured cornea, 0h
Wistar rats	male	PATO	PATO:0000384	16	week	UO	UO:0000034	Rattus norvegicus	NCBITAXON	NCBITaxon:10116	cornea	UBERON	UBERON:0000964	Study design and sample collection	201	Sutured cornea, 0h
Wistar rats	male	PATO	PATO:0000384	16	week	UO	UO:0000034	Rattus norvegicus	NCBITAXON	NCBITaxon:10116	cornea	UBERON	UBERON:0000964	Study design and sample collection	250	Sutured cornea, 0h
Wistar rats	male	PATO	PATO:0000384	12	week	UO	UO:0000034	Rattus norvegicus	NCBITAXON	NCBITaxon:10116	cornea	UBERON	UBERON:0000964	Study design and sample collection	227	24h Suture OUT group
Wistar rats	male	PATO	PATO:0000384	12	week	UO	UO:0000034	Rattus norvegicus	NCBITAXON	NCBITaxon:10116	cornea	UBERON	UBERON:0000964	Study design and sample collection	231b	24h Suture OUT group
Wistar rats	male	PATO	PATO:0000384	12	week	UO	UO:0000034	Rattus norvegicus	NCBITAXON	NCBITaxon:10116	cornea	UBERON	UBERON:0000964	Study design and sample collection	236b	24h Suture OUT group
Wistar rats	male	PATO	PATO:0000384	12	week	UO	UO:0000034	Rattus norvegicus	NCBITAXON	NCBITaxon:10116	cornea	UBERON	UBERON:0000964	Study design and sample collection	237	24h Suture OUT group
Wistar rats	male	PATO	PATO:0000384	13	week	UO	UO:0000034	Rattus norvegicus	NCBITAXON	NCBITaxon:10116	cornea	UBERON	UBERON:0000964	Study design and sample collection	262	24h Suture IN group
Wistar rats	male	PATO	PATO:0000384	13	week	UO	UO:0000034	Rattus norvegicus	NCBITAXON	NCBITaxon:10116	cornea	UBERON	UBERON:0000964	Study design and sample collection	258	24h Suture IN group
Wistar rats	male	PATO	PATO:0000384	13	week	UO	UO:0000034	Rattus norvegicus	NCBITAXON	NCBITaxon:10116	cornea	UBERON	UBERON:0000964	Study design and sample collection	259	24h Suture IN group
Wistar rats	male	PATO	PATO:0000384	13	week	UO	UO:0000034	Rattus norvegicus	NCBITAXON	NCBITaxon:10116	cornea	UBERON	UBERON:0000964	Study design and sample collection	261	24h Suture IN group
