# Supplementary material for: A microarray whole-genome gene expression dataset in a rat model of inflammatory corneal angiogenesis
Source: Sci Data. 2016 Nov 22;3:160103. doi: 10.1038/sdata.2016.103 (PMC5119432; doi:10.1038/sdata.2016.103)
Supplement: Supplementary file 1 [file sdata2016103-isa1.zip › a_assay_Lagali.txt]

Sample Name	Protocol REF	Protocol REF	Assay Name	Raw Data File	Comment[Data Repository]	Comment[Data Record Accession]	Comment[Data Record URI]
206	RNA isolation, quantitation and quality verification	Microarray target preparation, hybridisation and data acquisition	GSM2152148	GSM2152148	Gene Expression Omnibus	GSE81418	http://www.ncbi.nlm.nih.gov/geo/query/acc.cgi?acc=GSE81418
205b	RNA isolation, quantitation and quality verification	Microarray target preparation, hybridisation and data acquisition	GSM2152149	GSM2152149	Gene Expression Omnibus	GSE81418	http://www.ncbi.nlm.nih.gov/geo/query/acc.cgi?acc=GSE81418
272	RNA isolation, quantitation and quality verification	Microarray target preparation, hybridisation and data acquisition	GSM2152150	GSM2152150	Gene Expression Omnibus	GSE81418	http://www.ncbi.nlm.nih.gov/geo/query/acc.cgi?acc=GSE81418
273	RNA isolation, quantitation and quality verification	Microarray target preparation, hybridisation and data acquisition	GSM2152151	GSM2152151	Gene Expression Omnibus	GSE81418	http://www.ncbi.nlm.nih.gov/geo/query/acc.cgi?acc=GSE81418
204b	RNA isolation, quantitation and quality verification	Microarray target preparation, hybridisation and data acquisition	GSM2152152	GSM2152152	Gene Expression Omnibus	GSE81418	http://www.ncbi.nlm.nih.gov/geo/query/acc.cgi?acc=GSE81418
201	RNA isolation, quantitation and quality verification	Microarray target preparation, hybridisation and data acquisition	GSM2152153	GSM2152153	Gene Expression Omnibus	GSE81418	http://www.ncbi.nlm.nih.gov/geo/query/acc.cgi?acc=GSE81418
250	RNA isolation, quantitation and quality verification	Microarray target preparation, hybridisation and data acquisition	GSM2152154	GSM2152154	Gene Expression Omnibus	GSE81418	http://www.ncbi.nlm.nih.gov/geo/query/acc.cgi?acc=GSE81418
227	RNA isolation, quantitation and quality verification	Microarray target preparation, hybridisation and data acquisition	GSM2152155	GSM2152155	Gene Expression Omnibus	GSE81418	http://www.ncbi.nlm.nih.gov/geo/query/acc.cgi?acc=GSE81418
231b	RNA isolation, quantitation and quality verification	Microarray target preparation, hybridisation and data acquisition	GSM2152156	GSM2152156	Gene Expression Omnibus	GSE81418	http://www.ncbi.nlm.nih.gov/geo/query/acc.cgi?acc=GSE81418
236b	RNA isolation, quantitation and quality verification	Microarray target preparation, hybridisation and data acquisition	GSM2152157	GSM2152157	Gene Expression Omnibus	GSE81418	http://www.ncbi.nlm.nih.gov/geo/query/acc.cgi?acc=GSE81418
237	RNA isolation, quantitation and quality verification	Microarray target preparation, hybridisation and data acquisition	GSM2152158	GSM2152158	Gene Expression Omnibus	GSE81418	http://www.ncbi.nlm.nih.gov/geo/query/acc.cgi?acc=GSE81418
262	RNA isolation, quantitation and quality verification	Microarray target preparation, hybridisation and data acquisition	GSM2152159	GSM2152159	Gene Expression Omnibus	GSE81418	http://www.ncbi.nlm.nih.gov/geo/query/acc.cgi?acc=GSE81418
258	RNA isolation, quantitation and quality verification	Microarray target preparation, hybridisation and data acquisition	GSM2152160	GSM2152160	Gene Expression Omnibus	GSE81418	http://www.ncbi.nlm.nih.gov/geo/query/acc.cgi?acc=GSE81418
259	RNA isolation, quantitation and quality verification	Microarray target preparation, hybridisation and data acquisition	GSM2152161	GSM2152161	Gene Expression Omnibus	GSE81418	http://www.ncbi.nlm.nih.gov/geo/query/acc.cgi?acc=GSE81418
261	RNA isolation, quantitation and quality verification	Microarray target preparation, hybridisation and data acquisition	GSM2152162	GSM2152162	Gene Expression Omnibus	GSE81418	http://www.ncbi.nlm.nih.gov/geo/query/acc.cgi?acc=GSE81418
